# Supplementary material for: Interleukin-8 (IL-8) as a Potential Mediator of an Association between Trimethylamine N-Oxide (TMAO) and Proprotein Convertase Subtilisin/Kexin Type 9 (PCSK9) among African Americans at Risk of Cardiovascular Disease
Source: Metabolites. 2022 Nov 30;12(12):1196. doi: 10.3390/metabo12121196 (PMC9785610; doi:10.3390/metabo12121196)
Supplement: Supplementary file 1 [file metabolites-12-01196-s001.zip]

Archive with 1 entries (1 files):
- metabolites-1996095-supplementary.pdf
